# Supplementary material for: Patients’ Anticipation for the Pharmacies of Rural Communities: A Qualitative Study from Pakistan
Source: Int J Environ Res Public Health. 2019 Jan 7;16(1):143. doi: 10.3390/ijerph16010143 (PMC6338954; doi:10.3390/ijerph16010143)
Supplement: Supplementary file 1 [file ijerph-16-00143-s001.zip]

Archive with 3 entries (3 files):
- ijerph-404143 - supp 1.pdf
- ijerph-404143 - supp 2.pdf
- ijerph-404143 - supp 3.pdf
